# Supplementary material for: Shared but Clean Household Toilets: What Makes This Possible? Evidence from Ghana and Kenya
Source: Int J Environ Res Public Health. 2022 Apr 2;19(7):4271. doi: 10.3390/ijerph19074271 (PMC8998870; doi:10.3390/ijerph19074271)
Supplement: Supplementary file 1 [file ijerph-19-04271-s001.zip]

Archive with 1 entries (1 files):
- ijerph-1592979-supplementary.pdf
